# Supplementary material for: Anxiety about Mathematics and Reading in Preadolescents Is Domain-Specific
Source: J Intell. 2024 Jan 29;12(2):14. doi: 10.3390/jintelligence12020014 (PMC10890043; doi:10.3390/jintelligence12020014)
Supplement: Supplementary file 1 [file jintelligence-12-00014-s001.zip]

Archive with 1 entries (1 files):
- jintelligence-2591964-supplementary.pdf
